# Supplementary material for: Utility of Alternative Promoters for Foreign Gene Expression Using the Baculovirus Expression Vector System
Source: Viruses. 2022 Nov 29;14(12):2670. doi: 10.3390/v14122670 (PMC9786725; doi:10.3390/v14122670)
Supplement: Supplementary file 1 [file viruses-14-02670-s001.zip]

Archive with 1 entries (1 files):
- viruses-1971328-supplementary.pdf
